# Supplementary material for: Metabolomic Profiling Reveals Common Metabolic Alterations in Plasma of Patients with Toxoplasma Infection and Schizophrenia
Source: Genes (Basel). 2022 Aug 19;13(8):1482. doi: 10.3390/genes13081482 (PMC9408728; doi:10.3390/genes13081482)
Supplement: Supplementary file 1 [file genes-13-01482-s001.zip]

Archive with 1 entries (1 files):
- genes-1857659-Supplementary.pdf
